# Supplementary material for: Pregnant women’s attitudes towards complementary and alternative medicine and the use of phytotherapy during the COVID-19 pandemic: A cross-sectional study
Source: PLoS One. 2024 Jan 2;19(1):e0296435. doi: 10.1371/journal.pone.0296435 (PMC10760753; doi:10.1371/journal.pone.0296435)
Supplement: S1 Table — (XLSX) [file pone.0296435.s001.xlsx]

## Sheet: Sayfa1
Age	Parity	Gestational week	Educational level	Family type	Income status	Parity (number)	Employment status	Pregnancy planning	HCAMQ total
28	2	38	1	1	1	1	1	2	11
21	3	12	1	1	2	1	1	1	11
29	4	37	1	1	2	2	1	1	11
37	2	35	1	1	2	2	1	2	11
26	4	33	1	1	1	2	1	1	11
35	3	37	1	2	1	2	1	1	11
26	4	39	1	1	2	2	1	2	11
37	4	35	1	1	1	2	1	2	11
33	4	38	1	1	2	2	1	2	11
38	2	40	3	1	2	2	1	1	11
20	1	31	2	1	2	1	1	1	11
31	1	18	3	1	3	1	1	1	11
28	1	18	1	1	3	1	1	1	11
22	1	39	3	1	2	1	1	1	11
38	1	37	3	1	1	1	2	1	11
23	1	29	2	1	3	1	1	1	11
24	1	30	3	1	3	1	2	1	11
24	2	21	3	1	2	2	2	1	12
18	1	38	3	1	3	1	2	1	12
27	2	30	2	1	2	2	2	1	13
37	2	35	1	1	2	2	1	2	13
19	1	20	2	1	1	1	1	1	13
28	2	37	2	1	2	1	2	1	14
28	2	37	2	1	2	1	2	1	14
28	3	35	3	1	2	2	2	1	14
32	3	32	3	1	2	2	2	1	14
32	3	32	3	1	2	2	2	1	14
28	3	35	3	1	2	2	2	1	14
32	3	32	3	1	2	2	2	1	14
32	3	32	3	1	2	2	2	1	14
38	2	35	3	1	1	2	2	1	14
32	3	38	2	1	2	2	1	2	14
19	3	39	1	1	2	2	1	1	14
33	4	38	1	1	2	2	1	2	14
30	3	37	2	1	2	2	1	1	14
22	2	21	3	1	2	2	2	1	14
19	3	39	1	1	2	2	1	1	14
30	3	37	2	1	2	2	1	1	14
32	1	16	1	1	2	1	2	1	14
26	1	32	3	1	2	1	1	1	14
19	1	20	2	1	1	1	1	1	14
33	4	21	1	1	1	2	1	2	15
35	3	35	3	1	2	2	2	1	15
28	3	35	3	1	2	2	2	1	15
24	3	35	3	1	2	2	2	1	15
35	3	35	3	1	2	2	2	1	15
28	3	35	3	1	2	2	2	1	15
24	3	35	3	1	2	2	2	1	15
36	4	33	1	1	1	2	1	1	15
23	2	38	1	1	2	2	1	2	15
33	4	38	1	1	2	2	1	2	15
33	4	21	1	1	1	2	1	1	15
25	1	38	3	1	2	1	2	2	15
19	1	38	3	1	2	1	2	1	15
20	1	38	2	1	2	1	2	2	15
19	1	39	1	1	1	1	1	1	15
19	1	38	3	1	1	1	2	1	15
25	1	38	3	1	2	1	2	2	15
26	2	22	3	1	3	1	2	1	16
25	2	21	3	1	1	2	2	1	16
22	3	27	1	1	1	2	1	2	16
37	2	35	1	1	2	2	1	2	16
37	2	35	1	1	2	2	1	2	16
35	3	37	1	2	1	2	1	1	16
37	4	35	1	1	1	2	1	2	16
37	4	35	1	1	2	2	1	2	16
23	3	36	1	2	1	2	1	1	16
25	3	38	2	2	1	2	1	1	16
31	4	21	1	1	1	2	1	1	16
27	2	37	2	1	2	2	1	1	16
21	1	31	3	1	2	1	1	1	16
27	1	24	1	3	1	1	1	1	16
36	1	8	3	1	3	1	2	1	16
20	1	22	2	1	2	1	1	1	16
28	1	19	3	1	3	1	1	1	16
19	1	35	3	1	3	1	1	1	16
21	1	37	2	1	1	1	1	2	16
23	1	29	2	1	3	1	1	1	16
25	3	39	1	1	2	2	1	1	17
29	3	25	2	1	2	2	1	1	17
22	2	21	3	1	2	2	2	1	17
24	2	21	3	1	2	2	2	1	17
35	2	37	3	2	2	2	2	1	17
20	1	33	2	1	3	1	1	1	17
29	2	29	3	1	2	1	1	1	18
37	2	35	1	1	2	1	1	2	18
23	2	30	2	1	2	1	1	1	18
22	2	32	3	1	2	1	2	1	18
35	3	37	1	2	1	2	1	1	18
35	3	37	1	2	1	2	1	1	18
24	3	37	2	1	2	2	1	1	18
26	3	35	3	1	2	2	2	1	18
30	3	32	3	1	2	2	2	1	18
24	2	21	3	1	1	2	2	1	18
19	2	39	1	1	1	2	2	1	18
31	2	32	1	1	1	2	1	1	18
37	4	35	1	1	2	2	1	2	18
24	3	20	1	1	2	2	1	1	18
23	3	20	1	1	2	2	1	1	18
30	4	21	1	1	2	2	1	2	18
28	4	39	1	1	2	2	1	2	18
36	3	30	1	2	1	2	1	2	18
34	3	12	1	2	2	2	2	1	18
29	1	39	3	2	2	1	2	1	18
29	1	39	3	2	2	1	2	2	18
38	1	22	3	1	1	1	1	1	18
30	1	39	1	1	2	1	1	2	18
36	1	8	3	1	3	1	2	1	18
24	1	30	3	1	3	1	2	1	18
30	1	17	3	1	3	1	1	1	18
23	4	23	1	1	1	2	1	1	19
38	2	29	1	1	2	2	1	1	19
38	3	36	1	3	2	2	1	1	19
19	1	37	1	1	1	1	1	2	19
19	2	12	3	1	2	2	2	1	23
37	4	35	1	1	2	2	1	2	23
23	3	20	1	1	2	2	1	1	23
24	2	21	3	1	2	2	2	1	23
22	1	39	3	1	2	1	1	1	23
19	1	39	1	1	1	1	1	2	23
23	1	29	3	1	2	1	1	1	24
20	2	22	1	1	3	1	1	1	25
37	3	35	3	1	2	2	2	1	25
24	2	30	2	1	2	2	1	1	25
26	3	36	1	3	1	2	1	1	25
25	3	37	2	1	2	2	1	1	25
24	2	21	3	1	2	2	2	1	25
38	1	40	3	1	2	1	1	1	25
30	2	22	3	1	2	1	2	1	26
18	4	30	1	2	2	1	1	2	26
35	2	37	3	3	2	2	2	2	26
23	3	39	1	1	2	2	1	1	26
37	3	32	3	1	2	2	2	1	26
19	1	39	3	1	1	1	2	1	26
25	1	23	3	1	2	1	1	1	26
36	2	13	2	2	1	2	1	1	27
28	2	38	1	3	2	1	1	2	28
28	2	21	3	1	3	2	2	1	28
38	2	9	1	1	2	2	1	1	28
21	3	39	1	1	2	2	1	1	28
34	3	21	1	1	1	2	1	1	28
37	2	35	1	1	2	2	1	2	28
23	2	38	1	1	2	2	1	2	28
23	2	38	1	1	2	2	1	2	28
30	3	37	2	1	2	2	1	1	28
27	4	10	1	2	1	2	1	1	28
36	3	37	2	1	1	2	1	1	28
25	1	39	2	1	2	1	1	1	28
19	1	39	1	1	1	1	1	1	28
25	1	38	3	1	2	1	2	2	28
36	1	27	2	1	2	1	1	1	28
37	1	37	3	1	3	1	1	1	28
36	4	32	1	2	1	2	1	1	29
21	4	32	1	2	1	2	1	1	29
19	4	32	1	2	1	2	1	1	29
27	2	21	3	1	3	2	2	1	29
24	2	21	3	1	1	2	2	1	29
27	3	30	3	1	2	2	1	1	29
22	2	24	2	1	2	2	1	1	29
30	2	22	3	1	2	2	2	1	29
34	2	28	2	1	2	2	1	1	29
23	2	31	1	1	2	2	1	1	29
36	2	10	2	2	1	2	1	1	29
22	2	13	3	1	1	2	1	1	29
25	2	12	3	1	1	2	1	1	29
36	2	11	3	1	1	2	1	1	29
36	2	14	2	2	1	2	1	1	29
36	2	12	2	2	1	2	1	1	29
36	2	16	2	2	1	2	1	2	29
35	3	36	1	3	2	2	1	1	29
25	3	36	1	3	1	2	1	1	29
28	3	18	1	1	3	2	1	1	29
36	3	32	3	1	2	2	2	1	29
34	3	32	3	1	2	2	2	1	29
30	1	39	3	2	2	1	2	2	29
26	1	19	3	1	3	1	1	1	29
30	1	39	3	2	2	1	2	1	29
30	1	25	2	2	3	1	2	1	29
21	1	37	2	1	1	1	1	2	29
19	1	39	1	1	1	1	1	1	29
21	1	39	2	1	2	1	1	1	29
37	1	21	2	1	2	1	1	1	29
37	1	21	2	1	1	1	1	1	29
26	1	39	2	1	2	1	1	2	29
19	1	39	2	1	1	1	1	1	29
24	2	32	3	1	2	2	2	1	30
23	3	39	1	1	2	2	1	1	30
37	4	35	1	1	2	2	1	2	30
34	3	12	1	2	2	2	2	1	30
29	1	29	3	2	2	1	2	2	30
19	2	31	1	2	2	2	1	2	31
36	3	30	1	3	1	2	1	2	31
27	2	22	3	1	2	2	2	1	31
33	3	26	1	3	2	2	1	1	31
35	3	37	1	2	1	2	1	1	31
22	1	19	1	2	3	1	1	2	31
23	1	29	3	1	2	1	1	1	31
36	2	38	1	1	1	2	1	2	32
35	2	37	3	2	2	2	2	2	32
36	3	30	1	2	1	2	1	2	32
34	3	19	1	2	2	2	2	2	32
34	3	15	1	2	2	2	2	2	32
21	1	37	2	1	1	1	1	2	32
30	2	32	3	1	2	2	2	1	33
28	2	38	1	3	2	2	1	2	33
31	3	21	3	2	3	2	2	1	33
28	4	33	1	1	1	2	1	1	33
20	2	20	2	1	2	2	1	1	33
28	3	39	1	1	2	2	1	2	33
31	4	37	1	1	2	2	1	1	33
34	3	37	2	1	2	2	1	1	33
24	2	21	3	1	2	2	2	1	33
36	3	30	1	3	1	2	1	1	33
24	1	13	3	2	2	1	1	1	33
23	1	39	2	1	3	1	1	1	33
32	1	21	2	1	1	1	1	1	33
26	1	32	3	1	2	1	1	1	33
35	3	37	1	2	1	1	1	1	34
27	4	10	1	2	1	2	1	1	34
22	2	21	3	1	2	2	2	1	34
38	2	32	3	1	2	2	2	1	34
26	1	19	3	1	3	1	1	1	34
20	1	38	2	1	2	1	2	1	34
22	2	38	1	1	2	1	1	2	35
24	2	21	3	1	2	2	2	1	35
24	2	21	3	1	2	2	2	1	35
33	2	21	3	1	3	2	2	1	35
32	3	37	2	1	2	2	1	1	35
36	1	8	3	1	3	1	2	1	35
25	2	28	2	1	2	1	1	1	36
24	2	21	3	1	2	2	2	1	36
35	3	37	1	2	1	2	1	1	36
27	2	37	2	1	2	2	1	1	36
20	1	30	2	1	2	1	1	1	36
33	2	38	1	1	1	2	1	1	37
25	1	23	3	1	2	1	1	1	37
24	2	21	3	1	2	2	2	1	38
33	2	21	3	1	3	2	2	1	38
24	4	37	1	1	2	2	1	1	38
36	2	14	2	2	1	2	1	1	38
35	2	32	3	1	2	2	2	1	38
18	1	27	2	1	2	1	1	1	38
25	2	21	3	1	1	2	2	1	39
24	2	21	3	1	2	2	2	1	39
35	2	37	3	2	2	2	2	2	39
36	2	10	2	2	1	2	1	1	40
31	3	21	2	1	2	2	2	2	40
22	2	21	3	1	2	2	2	1	41
38	1	42	3	1	2	1	1	1	41
20	1	33	2	1	3	1	1	1	41
20	1	29	2	1	2	1	1	1	41
21	4	37	1	1	2	1	1	1	42
24	2	21	3	1	3	2	2	1	42
24	2	21	3	1	3	2	2	1	42
33	3	38	1	1	1	2	1	1	42
22	2	21	3	1	2	2	2	1	42
25	2	28	2	1	2	2	1	1	42
35	2	37	3	2	2	2	2	2	42
34	3	32	3	1	2	2	2	1	42
37	1	26	3	1	2	1	1	1	42
24	1	35	3	1	3	1	1	1	42
21	1	24	1	1	1	1	1	1	42
30	1	30	2	1	2	1	1	1	42
18	2	36	3	1	1	1	1	1	43
36	2	14	2	2	1	2	1	1	43
18	3	36	1	2	1	2	1	1	43
33	4	38	1	1	1	2	1	1	43
35	2	37	3	2	2	2	2	2	43
27	3	35	1	2	2	2	1	2	43
27	3	39	2	1	2	2	2	2	43
29	3	30	2	1	2	2	1	1	43
25	3	32	3	1	2	2	2	1	43
19	3	32	3	1	2	2	2	1	43
24	1	13	3	2	2	1	1	1	43
20	1	38	1	1	2	1	1	1	43
25	1	23	3	1	2	1	1	1	43
21	1	38	2	1	2	1	1	2	43
35	2	37	3	2	2	2	2	2	44
24	2	21	3	1	3	2	2	1	44
36	2	13	2	2	1	2	1	1	44
24	2	21	3	1	3	2	2	1	44
25	1	37	3	1	2	1	2	1	44
28	1	39	2	1	2	1	1	2	44
19	1	37	1	1	1	1	1	2	44
25	1	37	3	1	2	1	2	1	44
36	3	30	1	2	1	2	1	2	45
30	3	29	3	1	2	2	1	1	45
29	3	35	3	1	2	2	2	1	45
33	2	21	3	1	3	2	2	1	45
36	2	11	2	2	1	2	1	1	45
35	3	21	2	1	1	2	2	1	45
34	3	21	2	1	1	2	2	1	45
30	3	15	2	1	2	2	1	1	45
20	1	22	2	1	2	1	1	1	45
23	1	19	3	1	1	1	1	1	45
34	2	21	1	1	1	2	1	1	46
31	2	21	1	1	2	2	1	2	46
31	3	23	1	1	2	2	2	1	46
24	2	21	3	1	3	2	2	1	46
28	2	39	1	1	2	2	1	2	46
24	2	39	1	1	2	2	1	1	46
38	2	21	1	1	2	2	1	1	46
32	2	11	3	1	1	2	1	1	46
36	2	14	2	2	1	2	1	2	46
23	2	39	1	1	2	2	1	1	46
24	2	21	3	1	3	2	2	1	46
25	1	39	3	1	1	1	1	1	46
37	4	32	1	2	1	2	1	1	47
36	4	33	1	1	1	2	1	1	47
18	2	39	2	1	1	2	2	1	47
37	3	20	1	1	2	2	1	1	47
29	2	25	3	1	1	1	1	1	48
26	2	24	3	1	1	1	1	1	48
28	2	38	1	3	2	2	1	2	48
35	2	37	3	2	2	2	2	2	48
36	3	30	1	3	1	2	1	1	48
19	2	39	2	1	1	2	1	1	48
25	1	39	2	1	2	1	1	1	49
21	2	22	3	1	1	1	1	1	50
28	4	37	1	1	2	1	1	1	50
32	2	26	3	1	1	2	1	1	50
32	4	20	2	1	2	2	1	1	50
29	2	24	3	1	1	2	1	1	51
20	2	37	1	2	2	2	1	2	51
28	3	26	3	1	2	2	1	1	51
21	1	25	1	1	1	1	1	2	51
33	2	38	1	1	1	2	1	1	53
38	2	24	3	1	2	2	1	1	53
24	2	21	3	1	3	2	2	1	53
28	1	39	2	1	2	1	1	2	53
33	4	38	1	1	2	2	1	2	54
23	4	37	1	1	2	1	1	1	55
34	3	19	1	2	3	2	2	2	55
28	2	21	3	1	3	2	2	1	55
35	2	37	3	2	2	2	2	2	56
36	3	30	1	2	1	2	1	2	56
35	2	27	3	3	2	2	2	2	56
38	2	32	3	1	2	2	2	1	57
24	2	21	3	1	3	2	2	1	57
34	3	36	3	1	1	2	2	1	57
26	1	32	3	1	2	1	1	1	57
36	3	30	1	2	1	2	1	2	58
33	2	38	1	1	2	2	1	2	58
34	2	30	1	1	2	2	1	1	58
36	2	14	2	2	1	2	1	2	58
36	1	8	3	1	3	1	2	1	58
36	1	21	2	1	1	1	1	1	58
20	1	12	2	2	2	1	1	1	59
36	3	30	1	2	1	2	1	2	60
25	2	28	2	1	2	2	1	1	61
21	3	32	3	1	2	2	2	1	61
27	2	21	3	1	1	2	2	1	61
36	2	10	2	2	1	2	1	1	61
36	1	8	3	1	3	1	2	1	61
20	1	39	2	1	2	1	1	1	61
22	2	38	1	1	2	1	1	2	62
36	3	30	1	3	1	2	1	2	62
25	3	39	2	1	2	2	2	1	62
24	2	21	3	1	2	2	2	1	62
32	2	38	2	1	1	2	1	2	62
24	2	21	3	1	2	2	2	1	62
22	2	21	3	1	2	2	2	1	62
21	1	38	2	1	2	1	1	2	62
21	1	39	3	1	2	1	1	1	62
38	2	10	3	1	1	2	1	1	63
31	3	23	1	1	2	2	2	1	63
38	2	27	1	1	2	2	1	1	63
27	3	36	1	3	1	2	1	1	63
28	3	26	1	3	2	2	1	1	63
30	1	39	3	3	2	1	2	2	63
20	1	16	2	2	3	1	1	1	63
19	1	37	1	1	1	1	1	2	63
36	2	14	2	2	1	2	1	2	64
33	4	38	1	1	2	2	1	2	64
25	1	22	3	1	2	1	1	1	64
25	1	29	3	1	1	1	1	1	64
25	2	34	1	1	1	2	2	1	65
36	2	15	2	2	1	2	1	2	65
25	3	36	1	3	1	2	1	1	65
24	1	37	2	1	1	1	1	2	65
19	1	39	1	1	1	1	1	1	65
